# Supplementary material for: Human Serum Extracellular Vesicle Proteomic Profile Depends on the Enrichment Method Employed
Source: Int J Mol Sci. 2021 Oct 15;22(20):11144. doi: 10.3390/ijms222011144 (PMC8540106; doi:10.3390/ijms222011144)
Supplement: Supplementary file 1 [file ijms-22-11144-s001.zip]

Archive with 3 entries (3 files):
- Supplemental Figures IJMS_v1.pdf
- Supplemental Table 1.xlsx
- Supplemental Table 2.xlsx
